# Supplementary material for: Modulation of the gut-bone axis: Lacticaseibacillus paracasei LC86 improves bone health via anti-inflammatory metabolic pathways in zebrafish models of osteoporosis and cartilage damage
Source: Front Immunol. 2025 Apr 16;16:1493560. doi: 10.3389/fimmu.2025.1493560 (PMC12041650; doi:10.3389/fimmu.2025.1493560)
Supplement: Supplementary file 1 [file Table1.xlsx]

## Sheet: Table S1
Table S1 Primer Sequence Information
Gene	Primer Sequence
β-actin	Forward	5’-TCGAGCAGGAGATGGGAACC-3’
	Reverse	5’-CTCGTGGATACCGCAAGATTC-3’
sp7	Forward	5’-CCGTCGCTCCTGTTTTTGAC-3’
	Reverse	5’-TCCATAACGTGTTTCCTCCTCC-3’
runx2a	Forward	5’-CAGGCAAATCAGTGGGAATC-3’
	Reverse	5’-TTGGGCATGTCTGCATCA-3’
bmp2a	Forward	5’-GCAGGTTAGCAGACCCAGAG-3’
	Reverse	5’-ACGGCCTGATGATTTCGTGA-3’
bmp4	Forward	5’-GCAGTGCCTTCAAAGGTTGG-3’
	Reverse	5’-GCGGGGAGATCCTTTTCCATT-3’
col2a1a	Forward	5’-TGGAAACCAGAACCGTGCC-3’
	Reverse	5’-TCCTCTTGGTCCTACAACATCT-3’

## Sheet: Table S2
Table S2 Total RNA Concentration and A260/A280 Ratios (n = 3)
Group	Concentration（CFU/mL）	RNA concentration（μg/μL）			A260/A280
		sample 1	sample 2	sample 3	sample 1	sample 2	sample 3
CTL	-	0.79	0.652	0.716	1.97	1.94	1.95
MC	-	0.486	0.574	0.511	1.91	1.92	1.9
ALN	5.00 μg/mL	0.566	0.552	0.525	1.92	1.95	1.95
LC86	3×107	0.471	0.459	0.416	1.91	1.91	1.93
CTL: control group, MC: model group, ALN: Alendronate, LC86: Lacticaseibacillus paracasei

## Sheet: Table S3
Table S3 the top 15 upregulated and downregulated metabolites post-LC86 intervention
No.	Metabolite ID	Name	Log2FC (CTL vs. MC)	Log2FC (LC86 vs. MC)
1	Reference-1078	Dimethenamide OXA	-8.65	-1.23
2	6.123_567.22365	4-({4-[(2,4-Dihydroxy-3,6-dimethylbenzoyl)oxy]-2-methoxy-3,5,6-trimethylbenzoyl}oxy)-2-methoxy-3,5,6-trimethylbenzoic acid	-7.64	-0.635
3	HMDB0259457	N-Acetyl-9-aminominocycline, (4R)-	-6.52	-1.2
4	Reference-522	Oxoamide	-4.75	-1.8
5	4.686_304.24824	NP-001596	-4.1	1.91
6	B300546	2,3-dimethylphenol sulfate	-2.98	3.37
7	Reference-7423	Rutarin	-2.74	1.05
8	6.98_334.16934	N-[3,5-di(tert-butyl)-1-methyl-1H-pyrazol-4-yl]-5-methyl-1,2,3-thiadiazole-4-carboxamide	-2.73	3.28
9	B300149	5-(2-Hydroxyethyl)-4-methylthiazole	-2.32	-4
10	HMDB0251078	Dexamethasone 21-sulfate	-2.13	0.638
11	Reference-111	Phenylethanolamine	-2.02	1.91
12	B300226	1-Naphthol-5-sulfonic acid	-1.86	-4.83
13	HMDB0258202	Secnidazole	-1.85	0.777
14	Reference-2988	delta-Valerolactam	-1.75	1.4
15	HMDB0256524	PI(20:5(5Z,8Z,11Z,14Z,17Z)/0:0)	-1.71	1.44
16	HMDB0254077	Libenzapril	2.92	-1.59
17	5.49_433.20850	2-{1-[2-({6-[4-(tert-butyl)phenoxy]-3-pyridinyl}amino)-2-oxoethyl]cyclopentyl}acetic acid	3	-1.35
18	6.853_331.12204	1-benzyl-3-(2-methylphenyl)-3,7-dihydro-1H-purine-2,6-dione	3.03	0.812
19	4.09_396.21272	2-[(2S,3R,4S,5R)-3,4-Dihydroxy-5-{[(isopropylcarbamoyl)amino]methyl}tetrahydro-2-furanyl]-N-(4-methoxybenzyl)acetamide	3.04	-0.79
20	Reference-6168	Tentoxin	3.07	-1.14
21	HMDB0256341	Peridinin	3.08	-2.35
22	HMDB0250863	Daprodustat	3.11	-0.897
23	Reference-9098	1-(4-Chlorophenyl)-3-{(1S,4S)-4-[1-(2-cyanoethyl)-3,5-dimethyl-1H-pyrazol-4-yl]-2-cyclopenten-1-yl}urea	3.12	-1.22
24	4.089_334.17965	5-heptyl-4-hydroxy-6H-pyrido[3,2,1-jk]carbazol-6-one	3.23	-2.86
25	4.813_435.19194	N-{4-[(2R,3R)-4-Benzyl-3-(hydroxymethyl)-5-oxo-2-morpholinyl]phenyl}-2,5-dimethyl-3-furamide	3.36	-1.81
26	Reference-3345	Metconazole	3.42	-1.34
27	C11331	Leu-leu-tyr; LLY;	3.47	-1.55
28	3.612_297.16791	NP-022469	3.49	-1.27
29	Reference-389	Desoxycortone	3.83	-1.36
30	HMDB0010357	Tetrahydroaldosterone-3-glucuronide	4.38	-1.73
